# Supplementary material for: Comparison of the Effectiveness of Low Carbohydrate Versus Low Fat Diets, in Type 2 Diabetes: Systematic Review and Meta-Analysis of Randomized Controlled Trials
Source: Nutrients. 2022 Oct 19;14(20):4391. doi: 10.3390/nu14204391 (PMC9609579; doi:10.3390/nu14204391)
Supplement: Supplementary file 1 [file nutrients-14-04391-s001.zip]

Archive with 1 entries (1 files):
- nutrients-1957739-supplementary.pdf
